# Supplementary material for: Dietary Intake, Mediterranean and Nordic Diet Adherence in Alzheimer’s Disease and Dementia: A Systematic Review
Source: Nutrients. 2025 Jan 17;17(2):336. doi: 10.3390/nu17020336 (PMC11767999; doi:10.3390/nu17020336)
Supplement: Supplementary file 1 [file nutrients-17-00336-s001.zip]

Archive with 3 entries (2 files):
- nutrients-3407109-supplementary/
- nutrients-3407109-supplementary/Supplementary Data S2.pdf
- nutrients-3407109-supplementary/Supplementry Tables.xlsx
