# Supplementary material for: Dietary Intake, Mediterranean and Nordic Diet Adherence in Alzheimer’s Disease and Dementia: A Systematic Review
Source: Nutrients. 2025 Jan 17;17(2):336. doi: 10.3390/nu17020336 (PMC11767999; doi:10.3390/nu17020336)
Supplement: Supplementary file 1 [file nutrients-17-00336-s001.zip › nutrients-3407109-supplementary/Supplementry Tables.xlsx]

## Sheet: Table S1
Supplementary Table S1: PRISMA Checklist for Systematic Reviews
	Section and Topic	Item #	Checklist item	Location where item is reported
	TITLE
	Title	1	Identify the report as a systematic review.	1
	ABSTRACT
	Abstract	2	See the PRISMA 2020 for Abstracts checklist.	Supplementary Data
	INTRODUCTION
	Rationale	3	Describe the rationale for the review in the context of existing knowledge.	2-3
	Objectives	4	Provide an explicit statement of the objective(s) or question(s) the review addresses.	3
	METHODS
	Eligibility criteria	5	Specify the inclusion and exclusion criteria for the review and how studies were grouped for the syntheses.	3-4
	Information sources	6	Specify all databases, registers, websites, organisations, reference lists and other sources searched or consulted to identify studies. Specify the date when each source was last searched or consulted.	4
	Search strategy	7	Present the full search strategies for all databases, registers and websites, including any filters and limits used.	4
	Selection process	8	Specify the methods used to decide whether a study met the inclusion criteria of the review, including how many reviewers screened each record and each report retrieved, whether they worked independently, and if applicable, details of automation tools used in the process.	3
	Data collection process	9	Specify the methods used to collect data from reports, including how many reviewers collected data from each report, whether they worked independently, any processes for obtaining or confirming data from study investigators, and if applicable, details of automation tools used in the process.	3-4
	Data items	10a	List and define all outcomes for which data were sought. Specify whether all results that were compatible with each outcome domain in each study were sought (e.g. for all measures, time points, analyses), and if not, the methods used to decide which results to collect.	3-5
		10b	List and define all other variables for which data were sought (e.g. participant and intervention characteristics, funding sources). Describe any assumptions made about any missing or unclear information.	3-4,5
	Study risk of bias assessment	11	Specify the methods used to assess risk of bias in the included studies, including details of the tool(s) used, how many reviewers assessed each study and whether they worked independently, and if applicable, details of automation tools used in the process.	3-4,5
	Effect measures	12	Specify for each outcome the effect measure(s) (e.g. risk ratio, mean difference) used in the synthesis or presentation of results.	3-4,5
	Synthesis methods	13a	Describe the processes used to decide which studies were eligible for each synthesis (e.g. tabulating the study intervention characteristics and comparing against the planned groups for each synthesis (item #5)).	3-4,5
		13b	Describe any methods required to prepare the data for presentation or synthesis, such as handling of missing summary statistics, or data conversions.	NA
		13c	Describe any methods used to tabulate or visually display results of individual studies and syntheses.	NA
		13d	Describe any methods used to synthesize results and provide a rationale for the choice(s). If meta-analysis was performed, describe the model(s), method(s) to identify the presence and extent of statistical heterogeneity, and software package(s) used.	NA
		13e	Describe any methods used to explore possible causes of heterogeneity among study results (e.g. subgroup analysis, meta-regression).	NA
		13f	Describe any sensitivity analyses conducted to assess robustness of the synthesized results.	NA
	Reporting bias assessment	14	Describe any methods used to assess risk of bias due to missing results in a synthesis (arising from reporting biases).	NA
	Certainty assessment	15	Describe any methods used to assess certainty (or confidence) in the body of evidence for an outcome.	NA
	RESULTS
	Study selection	16a	Describe the results of the search and selection process, from the number of records identified in the search to the number of studies included in the review, ideally using a flow diagram.	6-60
		16b	Cite studies that might appear to meet the inclusion criteria, but which were excluded, and explain why they were excluded.	6-60
	Study characteristics	17	Cite each included study and present its characteristics.	6-60
	Risk of bias in studies	18	Present assessments of risk of bias for each included study.	Supplementary Data
	Results of individual studies	19	For all outcomes, present, for each study: (a) summary statistics for each group (where appropriate) and (b) an effect estimate and its precision (e.g. confidence/credible interval), ideally using structured tables or plots.	6-60
	Results of syntheses	20a	For each synthesis, briefly summarise the characteristics and risk of bias among contributing studies.	Supplementary Data
		20b	Present results of all statistical syntheses conducted. If meta-analysis was done, present for each the summary estimate and its precision (e.g. confidence/credible interval) and measures of statistical heterogeneity. If comparing groups, describe the direction of the effect.	NA
		20c	Present results of all investigations of possible causes of heterogeneity among study results.	NA
		20d	Present results of all sensitivity analyses conducted to assess the robustness of the synthesized results.	NA
	Reporting biases	21	Present assessments of risk of bias due to missing results (arising from reporting biases) for each synthesis assessed.	NA
	Certainty of evidence	22	Present assessments of certainty (or confidence) in the body of evidence for each outcome assessed.	6-60
	DISCUSSION
	Discussion	23a	Provide a general interpretation of the results in the context of other evidence.	60-62
		23b	Discuss any limitations of the evidence included in the review.	63
		23c	Discuss any limitations of the review processes used.	63
		23d	Discuss implications of the results for practice, policy, and future research.	63
	OTHER INFORMATION
	Registration and protocol	24a	Provide registration information for the review, including register name and registration number, or state that the review was not registered.	NA
		24b	Indicate where the review protocol can be accessed, or state that a protocol was not prepared.	NA
		24c	Describe and explain any amendments to information provided at registration or in the protocol.	NA
	Support	25	Describe sources of financial or non-financial support for the review, and the role of the funders or sponsors in the review.	76
	Competing interests	26	Declare any competing interests of review authors.	76
	Availability of data, code and other materials	27	Report which of the following are publicly available and where they can be found: template data collection forms; data extracted from included studies; data used for all analyses; analytic code; any other materials used in the review.	76
	From: Page MJ, McKenzie JE, Bossuyt PM, Boutron I, Hoffmann TC, Mulrow CD, et al. The PRISMA 2020 statement: an updated guideline for reporting systematic reviews. BMJ 2021;372:n71. doi: 10.1136/bmj.n71. This work is licensed under CC BY 4.0. To view a copy of this license, visit https://creativecommons.org/licenses/by/4.0/

## Sheet: Table S2
Supplementary Table S2: Overview of Included Studies
Mediterranean Diet and Alzheimer's Disease and Dementia
Study Reference	Study Country	Study Participants	Age Range	Study Type
Chan et al., 2013	China	Cognitively Healthy and Cognitively impaired individuals	>65	Cross-sectional Study
Charisis et al., 2021	Greece	Non-demented individuals and Dementia cases	73.1 ± 5.0	Longitudinal Study
Valls-Pedret et al., 2015	Spain	Cognitively healthy volunteers	66.9	RCT
Kuhn et al., 2021	South Africa	Cognitively intact elderly participant	72±7	RCT
Zupo et al.,2022	Italy	MICOL3 (M3) and GreatAGE Study (MICOL4, M4): Normal cognition and mild cognitive impairment (MCI) group	M3 66.5 ± 6.1 M4 73.9 ± 6	Cross-sectional Retrospective Study
Martínez-Lapiscina et al., 2013	Spain	PREDIMED Study: MCI and Dementia individuals	74.1 ± 5.7	RCT
Haring et al.,2016	United States of America (USA)	Postmenopausal women at risk of MCI and probable dementia (PD)	65-79	Prospective Cohort Study
Muñoz-García et al., 2022	Spain	SUN Cohort Study: Healthy university graduates >55 yrs	67 years old ± 6 years	Prospective Cohort Study
Tzekaki et al., 2019	Greece	MCI, AD and healthy individuals	NR	RCT
Walters et al., 20181	United States of America (USA)	Cognitively healthy, middle-aged participants	49 ± 8	Prospective Longitudinal study
Mosconi et al, 2018	United States of America (USA)	Middle-aged adults	50 ± 6	Cross-sectional, Observational Study
Blumenthal et al., 2017	United States of America (USA)	Older Adults with CIND	65.4 ± 6.8	Cross-sectional Study
Chen et al., 2021	United States of America (USA)	Women, free of dementia at baseline	70 years ±3.6	Cohort study
Olsson et al.,2015	Sweden	Elderly men	Baseline (Age 71) Survived to (Age 85) Re-examined (Age 87)	Cohort study
Franzon et al., 2017	Sweden	Healthy males and AD cases at follow-up	Baseline 71 (69.4-74.1) Follow-up 87 (84.8-88.9)	Cohort study
Zhao et al.,2020	United States of America (USA)	WHICAP Cohort: Healthy older adults Female and Male and AD cases at follow-up	≥65 years	Longitudinal Cohort Study
Corley et al.,2020	United Kingdom (UK)	Dementia-free subjects	70 years	Prospective Cohort Study
Martín et al., 2018	Spain	AD patients and Healthy controls	AD 77.5 ± 7.7 Controls 73 ± 7.1	Comparative Study
Samuelsson et al.,2021	Sweden	H70 Birth Cohort Study: Dementia-free older adults	70	Population-based, Cross-Sectional Study
Chen et al., 2021	Australia	Community dwelling non-demented individuals	Baseline 70-90 Follow-up NR	Longitudinal Cohort Study
Munoz-Garcia et al.,2020	Spain	Healthy participants with higher education, University graduates	61 ± 6	Longitudinal Cohort Study
Corley et al., 2020	Scotland	Healthy older adults	79.3 ± 0.6	Cross-sectional Study
Wesselman et al.,2021	Germany	German DELCODE Study: Individuals at increased risk for AD	Female 69.4 ± 5.6 Male NR	Cross-sectional Study
Moustafa et al., 2022	United States of America (USA)	Community Health Study of Lations (HCHS/SOL) and Study of Lations-Investigation of Neurocognitive Aging (SOL-INCA)	56.1 ± 0.18	Cohort Study
Seba Hassan et al.,2018	United Kingdom (UK)	MCI and mild dementia individuals	NR	Cohort Study
Mamalaki et al.,2022	Greece	Non-demented community-dwelling older adults	73.1 ± 5.0	Longitudinal Cohort Study
Ahn et al., 2022	United Kingdom (UK)	Participants from Health and Retirement Study	68.0 ± 10.0	Population-based, Cross-sectional Study
Wengreen et al., 2013	United States of America (USA)	Elderly male and females with dementia	73.8 ± 9.9	Prospective Population-based Study
Talegawkar et al., 2012	Italy	InCHIANTI Study: Healthy community living older adults	73.0 ± 6.24	Prospective Population-based Study
Tangey, 2014	United States of America (USA)	Cognitively normal older adults	81.5 ± 7.1	Prospective Cohort Study
Scarmeas et al., 2009	United States of America (USA)	Community-dwelling elders without dementia	77.2 ± 6.6	Prospective Cohort Study
Calil et al., 2018	Brazil	Healthy seniors, MCI, and AD individuals	≥60	Cross-sectional Study
Féart et al., 2011	France	Healthy elderly community dwellers	75.9	Prospective Cohort Study
Larsson and Wolk, 2018	Sweden	Swedish National Patient Register and Dementia individuals	Baseline 71.6 ± 4.5 Age at diagnosis 83.2 ± 5.1	Prospective Cohort Study
Vrijsen et al., 2020	Netherlands	Middle-aged descendants of people with recently diagnosed dementia	40-60	Cluster RCT
Margara-Escudero et al., 2022	Spain	Healthy adults from the EPIC-Spain Dementia Cohort	30-70	Prospective Cohort Study
Scarmeas et al., 2006	United States of America (USA)	AD and non-demented individuals from a community-based cohort in New York	AD: 82.3 ± 7.5 Non-AD: 75.6 ± 6.1	Case-Control Study
Gardener et al., 2012	Australia	Healthy controls, MCI and AD individuals	All 71.72 ± 7.86 AD 77.50 ± 8.20 MCI 76.01 ± 7.78 HC 69.94 ± 6.95	Cross-sectional Study
Vlachos et al., 2022	Greece	Cognitively normal elderly individuals who reported subjective cognitive decline (SCD)	74.1 ± 6.3	Prospective Cohort Study
Rocaspana-García et al., 2018	Spain	AD patients living at home	78.5 ± 6.4	Cross-sectional Study
Gu et al., 2010	United States of America (USA)	Non-demented elderly individuals	78.5 ± 6.4	Prospective Study
Hu et al., 2020	United States of America (USA)	ARIC study: Healthy participants	45–64	Prospective Cohort Study
Tanaka et al., 2018	Italy	Participants without CI at baseline	75.4 ± 7.6	Longitudinal Cohort Study
Scarmeas et al., 2007	United States of America (USA)	AD Community-based individuals diagnosed with AD	Baseline 82.9 ± 7.7	Longitudinal Cohort Study
Vu et al., 2022	United States of America (USA)	CHAP MAP and WHIMS	MAP 78.5 WHIMS 86 CHAP 79	Cohort study
Klinedinst et al., 2020	United Kingdom (UK)	Mid-to-late-aged adult UK Biobank participants	63 ± 7.4	Longitudinal Cohort Study
Titova et al., 2013	Sweden	PIVUS cohort: Cognitively healthy older individuals	70	Longitudinal Cohort Study
Hoscheidt et al., 2022	United States of America (USA)	Middle-aged adults with NC or MCI	MCI 56.2 ± 5.1 NC 56.3 ± 5.1	RCT
Ye et al., 2012189	United States of America (USA)	Middle-aged and older adults, generally healthy	57.3 ± 7.6	Cross-sectional Study
Roberts et al., 2010	United States of America (USA)	Non-demented and MCI individuals	70-89	Longitudinal Cohort Study
Scarmeas et al., 2009	United States of America (USA)	Cognitively healthy and MCI	76.9 ± 6.5	Prospective Cohort Study
Trichopoulou et al., 2014	Greece	Healthy elderly men and women	≥65	Prospective Cohort Study
Dobreva et al., 2022	United Kingdom (UK)	Participants from UK Biobank	62 ± 4	Cohort Study
Soldevila-Domenech et al., 2024	Spain	PREDIMET-Plus Cognition sub-study APOE-ɛ4 carriers	Baseline 65.6 ± 4.5 Follow-up 1 year 62.1-71.1 3 years 64.1-73.1	RCT
McGrattan et al., 2021	United Kingdom (UK)	MCI and SCI individuals	MCI 76.5 ± 7.0 SCI 67.2 ± 7.9	Pilot RCT
Shannon et al., 2019	United Kingdom (UK)	EPIC-Norfolk Study group: Older adult individuals	55	Prospective Cohort Study
Anastasiou et al., 2017	Greece	Healthy and CI older adult individuals	73 ± 6	Population-based Cohort study
Gu et al., 2015	United States of America (USA)	Elderly adults without dementia	80.1 ± 5.6	Cross-sectional Study
Nicoli et al., 2021	Italy	Monzino-80 plus study and longitudinal study of older adults	Cross-sectional study 92 ± 5.3 Longitudinal study 94± 5.3	Population-based Cohort Study
Filippini et al., 2020	Italy	Newly-diagnosed EOD individuals	66	Case-Control Study
Crom et al., 2022	Netherlands	Baseline I: Healthy adults aged 55 years and older Baseline II: Healthy adults turned 55 years or moved to study area and individuals who developed dementia at follow-up	Baseline I 67.7 ± 7.8, Baseline II 75.3 ± 5.9	Population-based Cohort Study
Vassilaki et al., 2018	United States of America (USA)	Cognitively unimpaired older adult individual of Northern European ancestry	77.7 ± 7.9	Cross-sectional Study
Feart et al., 2009	France	Elderly individuals	75.9 ± 4.8	Prospective Cohort Study
Bhushan et al., 2017	United States of America (USA)	Male health professionals	51	Prospective Cohort Study
McMaster et al., 2018	Australia	Community-dwelling individuals with MCI or SCD	≥65	RCT
Dhana et al., 2022	United States of America (USA)	Participants categorized based on adherence to healthy lifestyle factors: 0-1 Healthy Factors: Women Men 2-3 Healthy Factors: Women Men 4-5 Healthy Factors: Women Men	76 ± 6.8	Prospective Cohort Study
Puente-González et al., 2020	Spain	Institutionalized AD individuals	≥50	RCT
Ntanasi et al., 2017	Greece	Greek older adult individuals	73.4 ± 5.4	Cross-sectional Study
Karstens et al., 2019	United States of America (USA)	Community-dwelling older adult individuals	68.8 ± 6.8	Cross-sectional Study
Enrique de la Rubia Ortí, 2018	Spain	AD individuals	65-85 years	Prospective, Longitudinal, Qualitative, Analytic, Experimental study
Gu et al., 2021	United States of America (USA)	NHANES: Healthy older adults Tertiles of MeDi T1 (Low) (n=841) T2 (Moderate) (n=1,129) T3 (High) (n=465)	Total 68.99 (6.58) T1 68.02 (6.45) T2 69.45 (6.60) T3 69.57 (6.62)	Cross-sectional study
Dhana et al., 2020	United States of America (USA)	CHAP and Rush Memory and Aging Project (MAP)	CHAP 73.2 ± 5.8 MAP 81.1 ± 7.2	Prospective Cohort Study
Morris et al., 2015	United States of America (USA)	Healthy older adults	81.0 ± 7.0	Prospective Cohort Study
Liu et al., 2021	United States of America (USA)	Overweight individuals with suboptimal diets at risk for AD	70.4 ± 4.2	RCT
Ballarini et al., 2021	Germany	Cognitively normal, Relatives with AD, SCD and MCI	69.5 ± 5.9	Cross-sectional Study
Morris et al., 2015	United States of America (USA)	Non-demented individuals at baseline	81.4 ± 7.2	Prospective Cohort study
Scarmeas et al., 2006	United States of America (USA)	Non-demented individuals at baseline and AD cases during study	Non-demented 76.5 ± 6.3 years AD cases 81.8 ± 6.9 years	Prospective Cohort Study
Berti et al., 2018	United States of America (USA)	Healthy middle-aged adult individuals	50 ± 8	Longitudinal Cohort Study
Encarnación Andreu-Reinón et al., 2021	Spain	EPIC-Spain Dementia Cohort Study: Healthy and Dementia individuals and Dementia cases	Baseline 48.3 ± 12.1 AD NR	Prospective Cohort Study
Dhana et al., 2021	United States of America (USA)	Community-dwelling older adults	90.8 ± 6.1	Longitudinal Clinical Pathological Study
Nagpal et al., 2019	United States of America (USA)	MCI and Cognitively healthy individuals	64.6 ± 6.4	RCT, Cross-over, Single-center pilot study
Takeuchi and Kawashima, 2021	Japan	UK Biobank European adults with no dementia diagnosis at baseline and dementia at follow-up	≥60	Prospective Cohort Study
Shannon et al., 2021	United Kingdom (UK)	Older adults at risk of dementia	55-74	RCT
Shannon et al., 2019	United Kingdom (UK)	Participants from UK Biobank	≥60	Prospective Cohort Study
Mamalaki et al., 2021	Greece	HELIAD study: Community dwelling older adults	Mean age: 72.8 ± 5.8 years Age range: ≥65 years	Cross-sectional Study
Nordic Diet and Alzheimer's Disease and Dementia
Shakersain et al., 2018	Sweden	Swedish National Study on Aging and Care in Kungsholmen (SNAC-K) Younger cohort (Aged: 60,66,72 years) Older cohort (Aged: 78,81,84,87,90,93,96,>99 years)	Men 69.5 ± 8.6 Women 71.3 ± 9.1	Population-based, Longitudinal Cohort Study
Wu et al., 2021	Sweden	Dementia- and disability-free adult individual aged ≥60	Baseline 70.8 ± 9.1 Follow-up Died 83.5 Disabled 77.8 Dementia 86.5	Prospective Cohort Study
Shakersain et al., 2018	Sweden	Swedish National Study on Aging and Care in Kungsholmen (SNAC-K) Dementia free adults	Men 69.5 ± 8.6 Women 71.3 ± 9.1	Prospective Cohort Study

## Sheet: Table S3
Supplementary Table S3: Quality Assessment of Risk Bias for Controlled Intervention Studies
		Selection Bias				Performance bias	Detection bias	Attrition bias
	Author and Year	Random sequence generation	Allocation concealment	Selective reporting	Other sources of bias	Blinding (participants and personal)	Blinding (outcome assessment)	Incomplete outcome data
	Valls-Pedret et al., 2015
	Kuhn et al., 2021
	Martínez-Lapiscina et al. 2013
	Tzekaki et al., 2019
	Vrijsen et al., 2020
	Hoscheidt et al., 2022
	Soldevila-Domenech et al., 2024
	McGrattan, 2021
	McMaster et al., 2018
	Puente-González et al., 2020
	Liu et al., 2021
	Nagpal et al., 2019
	Shannon et al., 2021
	Hassan et al.,2018
	Table Legend
	No Risk
	High Risk
	Unsure/Unknown Risk

## Sheet: Table S4
	Supplementary Table S4: Quality Assessment of Risk Bias for Case-Control Studies
	Author and Year	Was the research question or objective in this paper clearly stated and appropriate	Was the study population clearly specified and defined	Did the authors include a sample size justification	Were controls selected or recruited from the same or similar population that gave rise to the cases (including the same timeframe)?	Were the definitions, inclusion and exclusion criteria, algorithms or processes used to identify or select cases and controls valid, reliable, and implemented consistently across all study participants?	Were the cases clearly defined and differentiated from controls?	If less than 100 percent of eligible cases and/or controls were selected for the study, were the cases and/or controls randomly selected from those eligible?	Was there use of concurrent controls?	Were the investigators able to confirm that the exposure/risk occurred prior to the development of the condition or event that defined a participant as a case?	Were the measures of exposure/risk clearly defined, valid, reliable, and implemented consistently (including the same time period) across all study participants?	Were the assessors of exposure/risk blinded to the case or control status of participants?	Were key potential confounding variables measured and adjusted statistically in the analyses? If matching was used, did the investigators account for matching during study analysis?
	Scarmeas et al., 2006
	Filippini et al., 2020
	Table Legend
	No Risk
	High Risk
	Unsure/Unknown Risk

## Sheet: Table S5
	Supplementary Table S5: Quality Assessment of Risk Bias for Observational Cohort, Longitudinal and Cross-sectional Studies
	Author and Year	Was the research question or objective in this paper clearly stated and appropriate	Was the study population clearly specified and defined	Was the participation rate of eligible persons at least 50%?	Were all the subjects selected or recruited from the same or similar populations (including the same time period)? Were inclusion and exclusion criteria for being in the study prespecified and applied uniformly to all participants?	Was a sample size justification, power description, or variance and effect estimates provided?	For the analyses in this paper, were the exposure(s) of interest measured prior to the outcome(s) being measured?	Was the timeframe sufficient so that one could reasonably expect to see an association between exposure and outcome if it existed?	For exposures that can vary in amount or level, did the study examine different levels of the exposure as related to the outcome (e.g., categories of exposure, or exposure measured as continuous variable)?	Were the exposure measures (independent variables) clearly defined, valid, reliable, and implemented consistently across all study participants?	Was the exposure(s) assessed more than once over time?	Were the outcome measures (dependent variables) clearly defined, valid, reliable, and implemented consistently across all study participants?	Were the outcome assessors blinded to the exposure status of participants?	Was loss to follow-up after baseline 20% or less?	Were key potential confounding variables measured and adjusted statistically for their impact on the relationship between exposure(s) and outcome(s)?
	Chan et al., 2013
	Charisis et al., 2021
	Zupo et al.,2022
	Haring et al.,2016
	Muñoz-García et al
	Walters et al., 2018
	Mosconi et al, 2018
	Blumenthal et al., 2017
	Corley et al.,2020
	Samuelsson et al.,2021
	Chen et al., 2021
	Wesselman et al.,2021
	Ahn et al., 2022
	Wengreen et al., 2013
	Talegawkar et al., 2012
	Tangey, 2014
	Scarmeas et al., 2009
	Calil et al., 2018
	Féart et al., 2011
	Larsson and Wolk, 2018
	Margara-Escudero et al.,2022
	Gardener et al., 2012
	Vlachos et al., 2021
	Rocaspana-García et al., 2018
	Hu et al., 2020
	Tanaka et al., 2018
	Klinedinst et al., 2020
	Titova et al., 2013
	Ye et al., 2013
	Roberts et al., 2010
	Trichopoulou et al., 2014
	Shannon et al., 2019
	Anastasiou et al., 2017
	Gu et al., 2015
	Vassilaki et al., 2018
	Bhushan et al., 2017
	Dhana et al., 2022
	Ntanasi et al., 2017
	Karstens et al., 2019
	Enrique de la Rubia Ortí, 2018
	Dhana et al., 2020
	Ballarini et al., 2021
	Morris et al., 2015
	Berti et al., 2018
	Encarnación Andreu-Reinón et al., 2021
	Takeuchi and Kawashima., 2021
	Shannon et al., 2023
	Mamalaki et al., 2021
	Shakersain et al., 2018
	Franzon et al., 2017
	Zhao et al.,2020
	Moustafa et al., 2022
	Mamalaki et al.,2022
	Gu et al., 2010
	Scarmeas et al., 2007
	Vu et al., 2022
	Dobreva et al., 2022
	Nicoli et al., 2021
	Crom et al., 2022
	Feart et al., 2009
	Scarmeas et al., 2006
	Wu et al., 2021
	Table Legend
	No Risk
	High Risk
	Unsure/Unknown Risk
